# Supplementary material for: Species-specific duplications driving the recent expansion of NBS-LRR genes in five Rosaceae species
Source: BMC Genomics. 2015 Feb 14;16(1):77. doi: 10.1186/s12864-015-1291-0 (PMC4336698; doi:10.1186/s12864-015-1291-0)
Supplement: Additional file 1: Table S1. — Gene families of NBS-LRRs in the five Rosaceae fruit genomes. [file 12864_2015_1291_MOESM1_ESM.xls]

## Sheet: Sheet1
Table S1. Gene families of NBS-LRRs in the five Rosaceae fruit genomes.
Gene family	F. vesca			M. domestica			P. bretschneideri			P. persica			P. mume
	70%a	80%b	90%c	70%a	80%b	90%c	70%a	80%b	90%c	70%a	80%b	90%c	70%a	80%b	90%c
Single-genes	97	105	128	232	360	565	172	223	298	121	153	244	182	241	270
Multi-genes	47	39	16	516	388	183	297	246	171	233	201	110	170	111	82
Gene family no.	12	12	5	107	90	62	86	84	66	53	52	35	49	39	30
Maximal members of a family	9	7	5	30	21	9	12	11	10	13	12	8	8	7	7
Average members per family	3.91667	3.25	3.2	4.82243	4.31111	2.95161	3.45349	2.92857	2.59091	4.39623	3.86538	3.14286	3.46939	2.84615	2.73333
Proportion of multi-genes	0.326389	0.270833	0.111111	0.68984	0.518717	0.244652	0.633262	0.52452	0.364606	0.658192	0.567797	0.310734	0.482955	0.315341	0.232955
TIR-multi-genes	9	7	5	147	105	26	137	108	81	95	78	34	82	45	16
TIR-Gene family no.	1	1	2	30	26	10	43	41	35	19	18	13	23	17	8
non-TIR-multi-gene	38	32	11	369	283	157	160	138	90	138	123	76	88	66	66
Proportion of TIR-multi-genes	0.391304	0.304348	0.217391	0.671233	0.479452	0.118721	0.61991	0.488688	0.366516	0.742188	0.609375	0.265625	0.535948	0.294118	0.104575
non-TIR-Gene family no.	11	11	3	77	64	52	43	43	31	34	34	22	26	22	22
Proportion of non-TIR-multi-genes	0.31405	0.264463	0.0909091	0.697543	0.534972	0.296786	0.645161	0.556452	0.362903	0.610619	0.544248	0.336283	0.442211	0.331658	0.331658
a coverage larger than 70% & identity larger than 70%
b coverage larger than 80% & identity larger than 80%
c coverage larger than 90% & identity larger than 90%
