# Supplementary material for: Species-specific duplications driving the recent expansion of NBS-LRR genes in five Rosaceae species
Source: BMC Genomics. 2015 Feb 14;16(1):77. doi: 10.1186/s12864-015-1291-0 (PMC4336698; doi:10.1186/s12864-015-1291-0)
Supplement: Additional file 2: Table S2. — Nucleotide diversity of RPW8 domain-containing genes in each group. [file 12864_2015_1291_MOESM2_ESM.xlsx]

## Sheet: Sheet1
Table S2. Nucleotide diversity of RPW8 domain-containing genes in each group.
Group	1	2	3	4	5	6	7	8	9	10
Average pi	0.177317	0.260533	0.29683	0.23024	0.535146	0.133049	0.522182	0.662196	0.903078	0.816388
Pi value	0	0.034025	0.080535	0.018685	0.015357	0.010792	0.522182	0.518961	0.210705	0.047323
	0.049948	0.038465	0.105829	0.035166	0.075487	0.014737		0.759234	0.314216	0.293634
	0.057484	0.079562	0.110986	0.037529	0.198071	0.022275		0.82942	0.518638	0.294914
	0.095144	0.088376	0.117398	0.042981	0.206451	0.029094		0.813824	0.536912	0.311586
	0.095552	0.089614	0.150372	0.052394	0.312321	0.031454		0.87146	0.919543	0.324975
	0.113872	0.091622	0.162425	0.052775	0.317061	0.03188		0.180279	0.957508	0.329877
	0.115165	0.092627	0.172707	0.055489	0.525634	0.034992			1.00724	0.333723
	0.121594	0.093583	0.221183	0.059008	0.557869	0.036091			1.05085	0.344093
	0.134854	0.094789	0.256126	0.059698	0.566609	0.039681			1.06891	0.351723
	0.146288	0.098003	0.260009	0.060293	0.572758	0.039864			1.08856	0.37279
	0.151292	0.103167	0.260317	0.070093	0.577408	0.039976			1.1078	0.505186
	0.152034	0.107174	0.264084	0.070219	0.589184	0.040315			1.15261	0.987649
	0.178652	0.111517	0.264084	0.079229	0.601401	0.041873			1.17756	0.990086
	0.180009	0.113374	0.34062	0.081883	0.630524	0.043411			1.19041	0.993704
	0.186045	0.123171	0.355157	0.084196	0.642686	0.045531			1.2447	1.00598
	0.187094	0.12506	0.356186	0.08456	0.694668	0.048199				1.03415
	0.192819	0.125175	0.365995	0.084597	0.74285	0.048424				1.13964
	0.193803	0.128304	0.371228	0.086228	0.778354	0.048889				1.14103
	0.220075	0.129525	0.379643	0.086555	0.815532	0.051486				1.17498
	0.224127	0.133982	0.393058	0.087984	0.905264	0.052718				1.18043
	0.23013	0.142171	0.397089	0.088102	0.912571	0.052951				1.18698
	0.236449	0.189075	0.404429	0.090178		0.069784				1.19145
	0.247711	0.189805	0.410804	0.094873		0.072694				1.1915
	0.250014	0.208818	0.411933	0.096085		0.076006				1.20932
	0.25023	0.209504	0.420574	0.09717		0.078351				1.2126
	0.272281	0.2126	0.421077	0.101622		0.080199				1.2132
	0.291934	0.218241	0.424938	0.105484		0.082516				1.21685
	0.390275	0.21849	0.432448	0.112321		0.083009				1.27947
		0.221627		0.114603		0.083407
		0.223756		0.114966		0.170104
		0.234292		0.11925		0.173116
		0.235346		0.120475		0.18286
		0.236061		0.120475		0.184381
		0.236279		0.122837		0.184827
		0.236822		0.123417		0.186946
		0.239952		0.195951		0.187783
		0.240415		0.200824		0.189664
		0.240791		0.201946		0.189794
		0.243921		0.202581		0.190063
		0.248056		0.203681		0.19279
		0.251918		0.20445		0.193769
		0.252267		0.205093		0.193818
		0.256634		0.20563		0.195781
		0.256927		0.206308		0.196773
		0.257333		0.208123		0.201038
		0.260754		0.208934		0.244564
		0.270435		0.211134		0.257687
		0.272718		0.212538		0.284824
		0.279441		0.214207		0.286337
		0.28058		0.215901		0.288165
		0.334498		0.2163		0.29646
		0.337453		0.216535		0.301021
		0.342834		0.220087		0.302254
		0.344097		0.220354		0.303932
		0.353989		0.220671		0.308356
		0.354308		0.221653
		0.359143		0.222955
		0.35968		0.223166
		0.363887		0.223653
		0.365672		0.224281
		0.367335		0.225798
		0.368794		0.225978
		0.370854		0.229257
		0.378587		0.235506
		0.37985		0.235523
		0.385367		0.23853
		0.385447		0.248221
		0.393937		0.249935
		0.395992		0.283603
		0.398468		0.294119
		0.412629		0.294497
		0.417216		0.297777
		0.44406		0.297821
		0.472442		0.298542
		0.489204		0.299461
		0.49098		0.300711
		0.584773		0.30344
		0.603961		0.304778
				0.308852
				0.313934
				0.316032
				0.317428
				0.319829
				0.321926
				0.322729
				0.326011
				0.327028
				0.32784
				0.328749
				0.32879
				0.330168
				0.332398
				0.333087
				0.333489
				0.334872
				0.3351
				0.337138
				0.338449
				0.339348
				0.339403
				0.340598
				0.340777
				0.341468
				0.341795
				0.341795
				0.345151
				0.345671
				0.347626
				0.348186
				0.354636
				0.357375
				0.357727
				0.36294
				0.364913
				0.364916
				0.366595
				0.367077
				0.41692
				0.430705
				0.497413
