# Supplementary material for: Species-specific duplications driving the recent expansion of NBS-LRR genes in five Rosaceae species
Source: BMC Genomics. 2015 Feb 14;16(1):77. doi: 10.1186/s12864-015-1291-0 (PMC4336698; doi:10.1186/s12864-015-1291-0)
Supplement: Additional file 3: Table S3. — Ka/Ks ratios of RPW8 domain-containing genes in each group. [file 12864_2015_1291_MOESM3_ESM.xlsx]

## Sheet: Sheet1
Table S3. Ka/Ks of RPW8 domain-containing genes in each group.
Group	1	2	3	4	5	6	7	8	9	10
	0.355237	0.261247	0.392619	0.224361	0.37618	0.18623	0.513818	0.13114	0.271353	0.154836
	0.360556	0.303209	0.445354	0.23025	0.415865	0.198193		0.143183	0.274673	0.265906
	0.393007	0.310448	0.449999	0.232035	0.417758	0.200168		0.437692	0.319987	0.297454
	0.395254	0.315901	0.559068	0.236397	0.445258	0.202058			0.364593	0.297688
	0.410097	0.319694	0.560563	0.240835	0.448279	0.20214			0.367713	0.300054
	0.427054	0.320124	0.561414	0.241492	0.48607	0.202875			0.393829	0.339441
	0.451502	0.321434	0.561738	0.242073	0.499506	0.20399			0.399139	0.356445
	0.451674	0.324511	0.562483	0.245883	0.499679	0.204568			0.409272	0.36289
	0.46142	0.330023	0.565171	0.246552	0.510875	0.20601			0.426315	0.370055
	0.466701	0.338583	0.565479	0.247208	0.514657	0.208057			0.570409	0.371243
	0.4725	0.340665	0.56562	0.247778	0.518504	0.208964				0.374569
	0.491337	0.34538	0.569167	0.250954	0.518642	0.209443				0.393997
	0.501506	0.348432	0.569594	0.251398	0.520885	0.212206				0.400104
	0.533445	0.348537	0.575661	0.25321	0.525977	0.212837				0.409077
	0.578041	0.348881	0.581727	0.253232	0.536937	0.213613				0.414583
	0.580241	0.352027	0.586308	0.253699	0.542756	0.214414				0.423979
	0.604938	0.352568	0.59099	0.254547	0.559668	0.215381				0.433189
	0.626325	0.353875	0.599793	0.255255	0.568444	0.215501				0.442495
	0.687586	0.355642	0.661753	0.255541	0.589673	0.217665				0.446598
	0.733794	0.369231	0.677737	0.25849	0.613363	0.218585				0.781682
	0.735976	0.370187	0.68045	0.26432	0.613599	0.218933
	0.787351	0.370775	0.692497	0.265498		0.22149
	0.794063	0.371105	0.710268	0.266585		0.224135
	0.884765	0.378396	0.717935	0.267836		0.227939
	1.16524	0.381671	0.737133	0.268244		0.230345
	1.22076	0.392758	0.833843	0.268456		0.238462
	1.22143	0.393927	0.925871	0.269443		0.25062
		0.396987	0.93755	0.269769		0.280367
		0.40008		0.269821		0.281582
		0.402078		0.271489		0.320113
		0.413998		0.272016		0.320557
		0.415864		0.272522		0.330052
		0.415875		0.273267		0.336682
		0.419965		0.274061		0.347115
		0.420763		0.274115		0.359212
		0.423133		0.275414		0.360724
		0.42777		0.275975		0.365974
		0.430053		0.276118		0.381144
		0.431535		0.276353		0.382206
		0.432767		0.277824		0.392452
		0.435871		0.278425		0.410913
		0.437453		0.279215		0.413276
		0.438294		0.279327		0.418677
		0.4388		0.279455		0.421152
		0.446845		0.282941		0.423654
		0.469172		0.285004		0.429835
		0.474721		0.285422		0.4312
		0.476082		0.285897		0.431384
		0.495569		0.287594		0.437423
		0.50908		0.28863		0.455827
		0.519782		0.288661		0.460194
		0.522361		0.289409		0.481625
		0.530603		0.289626		0.495525
		0.536441		0.290331		0.528707
		0.56222		0.290585		0.652888
		0.568136		0.291272
		0.56992		0.292234
		0.572287		0.292363
		0.580423		0.296136
		0.584585		0.296477
		0.596997		0.297454
		0.608657		0.297849
		0.614258		0.297971
		0.623208		0.297972
		0.625553		0.298032
		0.628732		0.299624
		0.631628		0.299631
		0.638926		0.300391
		0.653067		0.301179
		0.656631		0.301732
		0.665144		0.302404
		0.677634		0.303307
		0.69682		0.305118
		0.706584		0.309879
		0.712091		0.310266
		0.731551		0.31302
		0.769055		0.314212
		0.824617		0.315739
				0.317782
				0.320081
				0.320184
				0.321902
				0.323568
				0.325701
				0.32931
				0.333495
				0.335024
				0.336961
				0.337183
				0.339993
				0.340772
				0.341249
				0.343479
				0.346097
				0.346155
				0.3478
				0.352377
				0.355296
				0.360862
				0.362653
				0.380853
				0.382753
				0.385209
				0.386261
				0.388879
				0.395856
				0.408872
				0.413841
				0.419041
				0.424307
				0.433524
				0.453679
				0.461564
				0.469042
				0.470224
				0.473001
				0.486484
				0.487657
				0.49014
				0.848193
